# Supplementary material for: Rearing methods and life cycle characteristics of Chironomus sp. Florida (Chironomidae: Diptera): A rapid-developing species for laboratory studies
Source: PLoS One. 2021 Feb 22;16(2):e0247382. doi: 10.1371/journal.pone.0247382 (PMC7899323; doi:10.1371/journal.pone.0247382)
Supplement: S1 File — (XLSX) [file pone.0247382.s001.xlsx]

## Sheet: Larvae biometry
DATE	REPLICA	ANIMAL	BODY LENGTH mm	HEAD LENGTH mm	HEAD /BODY RATIO	Instar
2020-02-20 16:00:00	A	1	11.016	0.441	0.0400327	4
2020-02-20 16:00:00	A	2	9.396	0.394	0.0419327	4
2020-02-20 16:00:00	A	3	11.464	0.485	0.0423064	4
2020-02-20 16:00:00	A	4	10.98	0.516	0.0469945	4
2020-02-20 16:00:00	A	5	11.119	0.468	0.0420901	4
2020-02-20 16:00:00	A	6	10.293	0.444	0.0431361	4
2020-02-20 16:00:00	A	7	13.078	0.471	0.0360147	4
2020-02-20 16:00:00	A	8	11.207	0.452	0.0403319	4
2020-02-20 16:00:00	A	9	10.955	0.453	0.041351	4
2020-02-20 16:00:00	A	10	10.901	0.431	0.0395377	4
2020-02-20 16:00:00	A	11	11.239	0.44	0.0391494	4
2020-02-20 16:00:00	B	1	10.87	0.478	0.0439742	4
2020-02-20 16:00:00	B	2	10.545	0.444	0.0421053	4
2020-02-20 16:00:00	B	3	10.762	0.422	0.039212	4
2020-02-20 16:00:00	B	4	10.415	0.471	0.0452232	4
2020-02-20 16:00:00	B	5	10.783	0.514	0.0476676	4
2020-02-20 16:00:00	B	6	10.586	0.472	0.0445872	4
2020-02-20 16:00:00	B	7	11.471	0.483	0.0421062	4
2020-02-20 16:00:00	B	8	10.902	0.48	0.0440286	4
2020-02-20 16:00:00	B	9	11.277	0.439	0.0389288	4
2020-02-20 16:00:00	B	10	12.556	0.448	0.0356802	4
2020-02-20 16:00:00	C	1	12.824	0.48	0.0374298	4
2020-02-20 16:00:00	C	2	11.164	0.478	0.0428162	4
2020-02-20 16:00:00	C	3	11.715	0.496	0.0423389	4
2020-02-20 16:00:00	C	4	11.421	0.526	0.0460555	4
2020-02-20 16:00:00	C	5	11.864	0.524	0.0441672	4
2020-02-20 16:00:00	C	6	11.07	0.507	0.0457995	4
2020-02-20 16:00:00	C	7	11.081	0.473	0.0426857	4
2020-02-20 16:00:00	C	8	10.821	0.502	0.0463913	4
2020-02-20 16:00:00	C	9	10.95	0.506	0.04621	4
2020-02-20 16:00:00	C	10	11.29	0.473	0.0418955	4
2020-02-19 14:28:00	A	1	13.605	0.499	0.0366777	4
2020-02-19 14:28:00	A	2	11.394	0.473	0.0415131	4
2020-02-19 14:28:00	A	3	9.597	0.445	0.0463687	4
2020-02-19 14:28:00	A	4	12.147	0.453	0.0372932	4
2020-02-19 14:28:00	A	5	13.238	0.452	0.0341441	4
2020-02-19 14:28:00	A	6	12.918	0.483	0.0373897	4
2020-02-19 14:28:00	A	7	11.201	0.471	0.0420498	4
2020-02-19 14:28:00	A	8	12.359	0.501	0.0405373	4
2020-02-19 14:28:00	A	9	10.129	0.472	0.0465989	4
2020-02-19 14:28:00	A	10	13.324	0.522	0.0391774	4
2020-02-19 14:28:00	B	1	11.792	0.461	0.0390943	4
2020-02-19 14:28:00	B	2	11.721	0.48	0.0409521	4
2020-02-19 14:28:00	B	3	13.766	0.512	0.0371931	4
2020-02-19 14:28:00	B	4	11.906	0.507	0.0425836	4
2020-02-19 14:28:00	B	5	14.072	0.492	0.034963	4
2020-02-19 14:28:00	B	6	12.212	0.526	0.0430724	4
2020-02-19 14:28:00	B	7	14.191	0.504	0.0355155	4
2020-02-19 14:28:00	B	8	12.148	0.479	0.0394304	4
2020-02-19 14:28:00	B	9	13.206	0.494	0.0374072	4
2020-02-19 14:28:00	B	10	12.805	0.498	0.0388911	4
2020-02-19 14:28:00	C	1	11.614	0.458	0.0394352	4
2020-02-19 14:28:00	C	2	11.762	0.513	0.043615	4
2020-02-19 14:28:00	C	3	11.767	0.52	0.0441914	4
2020-02-19 14:28:00	C	4	11.449	0.477	0.041663	4
2020-02-19 14:28:00	C	5	11.584	0.509	0.0439399	4
2020-02-19 14:28:00	C	6	9.786	0.425	0.0434294	4
2020-02-19 14:28:00	C	7	11.284	0.448	0.0397022	4
2020-02-19 14:28:00	C	8	10.437	0.456	0.0436907	4
2020-02-19 14:28:00	C	9	11.615	0.468	0.0402927	4
2020-02-19 14:28:00	C	10	11.83	0.49	0.0414201	4
2020-02-18 15:00:00	A	1	9.224	0.449	0.0486774	4
2020-02-18 15:00:00	A	2	12.178	0.471	0.0386763	4
2020-02-18 15:00:00	A	3	11.922	0.472	0.0395907	4
2020-02-18 15:00:00	A	4	11.216	0.502	0.0447575	4
2020-02-18 15:00:00	A	5	12	0.462	0.0385	4
2020-02-18 15:00:00	A	6	9.784	0.435	0.0444603	4
2020-02-18 15:00:00	A	7	9.636	0.437	0.0453508	4
2020-02-18 15:00:00	A	8	9.68	0.421	0.0434917	4
2020-02-18 15:00:00	A	9	9.127	0.404	0.0442643	4
2020-02-18 15:00:00	A	10	10.213	0.428	0.0419074	4
2020-02-18 15:00:00	B	1	12.603	0.485	0.0384829	4
2020-02-18 15:00:00	B	2	12.161	0.475	0.0390593	4
2020-02-18 15:00:00	B	3	10.222	0.491	0.0480337	4
2020-02-18 15:00:00	B	4	13.494	0.504	0.0373499	4
2020-02-18 15:00:00	B	5	12.715	0.474	0.0372788	4
2020-02-18 15:00:00	B	6	9.693	0.415	0.0428144	4
2020-02-18 15:00:00	B	7	13.107	0.471	0.035935	4
2020-02-18 15:00:00	B	8	12.146	0.519	0.0427301	4
2020-02-18 15:00:00	B	9	13.663	0.495	0.0362292	4
2020-02-18 15:00:00	B	10	13.047	0.466	0.035717	4
2020-02-18 15:00:00	C	1	12.868	0.477	0.0370687	4
2020-02-18 15:00:00	C	2	12.649	0.488	0.0385801	4
2020-02-18 15:00:00	C	3	10.849	0.482	0.0444281	4
2020-02-18 15:00:00	C	4	11.913	0.499	0.041887	4
2020-02-18 15:00:00	C	5	13.121	0.47	0.0358204	4
2020-02-18 15:00:00	C	6	12.213	0.44	0.0360272	4
2020-02-18 15:00:00	C	7	12.292	0.443	0.0360397	4
2020-02-18 15:00:00	C	8	11.505	0.476	0.0413733	4
2020-02-18 15:00:00	C	9	12.479	0.516	0.0413495	4
2020-02-18 15:00:00	C	10	12.323	0.458	0.0371663	4
2020-02-17 17:00:00	A	1	12.299	0.463	0.0376453	4
2020-02-17 17:00:00	A	2	12.18	0.491	0.040312	4
2020-02-17 17:00:00	A	3	10.8	0.443	0.0410185	4
2020-02-17 17:00:00	A	4	12.85	0.47	0.0365759	4
2020-02-17 17:00:00	A	5	9.399	0.424	0.0451112	4
2020-02-17 17:00:00	A	6	11.603	0.436	0.0375765	4
2020-02-17 17:00:00	A	7	11.375	0.453	0.0398242	4
2020-02-17 17:00:00	A	8	9.342	0.437	0.046778	4
2020-02-17 17:00:00	A	9	12.739	0.464	0.0364236	4
2020-02-17 17:00:00	B	1	12.968	0.471	0.0363202	4
2020-02-17 17:00:00	B	2	12.247	0.499	0.0407447	4
2020-02-17 17:00:00	B	3	12.889	0.513	0.0398014	4
2020-02-17 17:00:00	B	4	12.46	0.517	0.0414928	4
2020-02-17 17:00:00	B	5	12.31	0.496	0.0402924	4
2020-02-17 17:00:00	B	6	11.573	0.508	0.0438953	4
2020-02-17 17:00:00	B	7	11.826	0.492	0.0416032	4
2020-02-17 17:00:00	B	8	10.732	0.442	0.0411852	4
2020-02-17 17:00:00	B	9	10.366	0.45	0.0434112	4
2020-02-17 17:00:00	B	10	9.796	0.445	0.0454267	4
2020-02-17 17:00:00	C	1	9.157	0.422	0.046085	4
2020-02-17 17:00:00	C	2	10.496	0.497	0.0473514	4
2020-02-17 17:00:00	C	3	12.045	0.508	0.0421752	4
2020-02-17 17:00:00	C	4	11.505	0.488	0.0424163	4
2020-02-17 17:00:00	C	5	9.592	0.443	0.0461843	4
2020-02-17 17:00:00	C	6	11.484	0.479	0.0417102	4
2020-02-17 17:00:00	C	7	9.836	0.436	0.044327	4
2020-02-17 17:00:00	C	8	9.335	0.422	0.0452062	4
2020-02-17 17:00:00	C	9	9.477	0.438	0.0462172	4
2020-02-17 17:00:00	C	10	9.149	0.45	0.0491857	4
2020-02-16 13:20:00	A	1	11.393	0.44	0.0386202	4
2020-02-16 13:20:00	A	2	9.967	0.46	0.0461523	4
2020-02-16 13:20:00	A	3	10.28	0.437	0.0425097	4
2020-02-16 13:20:00	A	4	11.011	0.451	0.040959	4
2020-02-16 13:20:00	A	5	11.481	0.433	0.0377145	4
2020-02-16 13:20:00	A	6	11.203	0.466	0.041596	4
2020-02-16 13:20:00	A	7	9.745	0.455	0.0466906	4
2020-02-16 13:20:00	A	8	10.776	0.43	0.0399035	4
2020-02-16 13:20:00	A	9	10.367	0.443	0.0427317	4
2020-02-16 13:20:00	A	10	11.836	0.454	0.0383576	4
2020-02-16 13:20:00	A	11	12.96	0.483	0.0372685	4
2020-02-16 13:20:00	B	1	12.648	0.515	0.0407179	4
2020-02-16 13:20:00	B	2	11.151	0.505	0.0452874	4
2020-02-16 13:20:00	B	3	12.744	0.483	0.0379002	4
2020-02-16 13:20:00	B	4	10.238	0.479	0.0467865	4
2020-02-16 13:20:00	B	5	12.456	0.491	0.0394188	4
2020-02-16 13:20:00	B	6	9.68	0.444	0.0458678	4
2020-02-16 13:20:00	B	7	10.422	0.467	0.0448091	4
2020-02-16 13:20:00	B	8	9.877	0.426	0.0431305	4
2020-02-16 13:20:00	B	9	10.396	0.463	0.0445364	4
2020-02-16 13:20:00	B	10	11.511	0.516	0.0448267	4
2020-02-16 13:20:00	C	1	10.518	0.495	0.0470622	4
2020-02-16 13:20:00	C	2	11.199	0.476	0.0425038	4
2020-02-16 13:20:00	C	3	10.144	0.443	0.0436711	4
2020-02-16 13:20:00	C	4	10.827	0.45	0.0415628	4
2020-02-16 13:20:00	C	5	11.371	0.474	0.041685	4
2020-02-16 13:20:00	C	6	11.778	0.484	0.0410936	4
2020-02-16 13:20:00	C	7	11.373	0.497	0.0437	4
2020-02-16 13:20:00	C	8	10.502	0.465	0.0442773	4
2020-02-16 13:20:00	C	9	11.522	0.519	0.0450443	4
2020-02-16 13:20:00	C	10	10.628	0.46	0.0432819	4
2020-02-15 13:40:00	A	1	10.024	0.432	0.0430966	4
2020-02-15 13:40:00	A	2	9.343	0.426	0.0455956	4
2020-02-15 13:40:00	A	3	9.274	0.495	0.053375	4
2020-02-15 13:40:00	A	4	10.024	0.482	0.0480846	4
2020-02-15 13:40:00	A	5	9.417	0.423	0.0449188	4
2020-02-15 13:40:00	A	6	9.159	0.407	0.0444372	4
2020-02-15 13:40:00	A	7	8.165	0.481	0.05891	4
2020-02-15 13:40:00	A	8	9.763	0.434	0.0444535	4
2020-02-15 13:40:00	A	9	9.532	0.466	0.048888	4
2020-02-15 13:40:00	A	10	6.013	0.309	0.0513887	3
2020-02-15 13:40:00	A	11	10.989	0.482	0.043862	4
2020-02-15 13:40:00	B	1	11.667	0.544	0.0466272	4
2020-02-15 13:40:00	B	2	9.807	0.505	0.0514938	4
2020-02-15 13:40:00	B	3	8.881	0.466	0.0524716	4
2020-02-15 13:40:00	B	4	11.229	0.559	0.0497818	4
2020-02-15 13:40:00	B	5	9.636	0.502	0.0520963	4
2020-02-15 13:40:00	B	6	9.565	0.484	0.0506012	4
2020-02-15 13:40:00	B	7	10.424	0.535	0.0513239	4
2020-02-15 13:40:00	B	8	9.804	0.511	0.0521216	4
2020-02-15 13:40:00	B	9	10.065	0.49	0.0486836	4
2020-02-15 13:40:00	B	10	10.097	0.457	0.045261	4
2020-02-15 13:40:00	C	1	11.119	0.478	0.0429895	4
2020-02-15 13:40:00	C	2	10.978	0.504	0.04591	4
2020-02-15 13:40:00	C	3	12.126	0.579	0.0477486	4
2020-02-15 13:40:00	C	4	9.787	0.47	0.0480229	4
2020-02-15 13:40:00	C	5	11.044	0.453	0.0410177	4
2020-02-15 13:40:00	C	6	10.531	0.453	0.0430159	4
2020-02-15 13:40:00	C	7	10.444	0.469	0.0449062	4
2020-02-15 13:40:00	C	8	9.732	0.553	0.0568229	4
2020-02-15 13:40:00	C	9	11.931	0.468	0.0392255	4
2020-02-15 13:40:00	C	10	11.062	0.449	0.0405894	4
2020-02-15 13:40:00	C	11	8.024	0.443	0.0552094	4
2020-02-14 14:36:00	A	1	9.458	0.476	0.0503278	4
2020-02-14 14:36:00	A	2	9.833	0.467	0.0474931	4
2020-02-14 14:36:00	A	3	7.877	0.509	0.0646185	4
2020-02-14 14:36:00	A	4	8.859	0.472	0.0532792	4
2020-02-14 14:36:00	A	5	9.625	0.501	0.0520519	4
2020-02-14 14:36:00	A	6	9.34	0.494	0.0528908	4
2020-02-14 14:36:00	A	7	8.194	0.503	0.0613864	4
2020-02-14 14:36:00	A	8	7.302	0.488	0.066831	4
2020-02-14 14:36:00	A	9	6.666	0.31	0.0465047	3
2020-02-14 14:36:00	B	1	8.697	0.474	0.0545016	4
2020-02-14 14:36:00	B	2	8.083	0.451	0.0557961	4
2020-02-14 14:36:00	B	3	9.573	0.492	0.0513945	4
2020-02-14 14:36:00	B	4	8.325	0.458	0.055015	4
2020-02-14 14:36:00	B	5	9.158	0.441	0.0481546	4
2020-02-14 14:36:00	B	6	8.919	0.449	0.050342	4
2020-02-14 14:36:00	B	7	9.923	0.457	0.0460546	4
2020-02-14 14:36:00	B	8	9.555	0.49	0.0512821	4
2020-02-14 14:36:00	B	9	8.683	0.479	0.0551653	4
2020-02-14 14:36:00	B	10	10.355	0.433	0.0418155	4
2020-02-14 14:36:00	C	1	9.749	0.464	0.0475946	4
2020-02-14 14:36:00	C	2	9.266	0.432	0.0466221	4
2020-02-14 14:36:00	C	3	7.661	0.473	0.0617413	4
2020-02-14 14:36:00	C	4	8.845	0.493	0.0557377	4
2020-02-14 14:36:00	C	5	9.16	0.418	0.0456332	4
2020-02-14 14:36:00	C	6	9.411	0.473	0.0502603	4
2020-02-14 14:36:00	C	7	7.382	0.512	0.0693579	4
2020-02-14 14:36:00	C	8	11.152	0.482	0.0432209	4
2020-02-14 14:36:00	C	9	8.934	0.487	0.0545109	4
2020-02-14 14:36:00	C	10	8.609	0.474	0.0550587	4
2020-02-13 15:00:00	A	1	6.037	0.298	0.0493623	3
2020-02-13 15:00:00	A	2	5.047	0.299	0.0592431	3
2020-02-13 15:00:00	A	3	6.084	0.261	0.0428994	3
2020-02-13 15:00:00	A	4	6.257	0.286	0.0457088	3
2020-02-13 15:00:00	A	5	6.3	0.291	0.0461905	3
2020-02-13 15:00:00	A	6	6.217	0.311	0.0500241	3
2020-02-13 15:00:00	A	7	4.681	0.294	0.0628071	3
2020-02-13 15:00:00	A	8	7.173	0.454	0.0632929	4
2020-02-13 15:00:00	A	9	6.043	0.275	0.0455072	3
2020-02-13 15:00:00	A	10	4.166	0.291	0.0698512	3
2020-02-13 15:00:00	B	1	6.805	0.494	0.0725937	4
2020-02-13 15:00:00	B	2	6.219	0.284	0.0456665	3
2020-02-13 15:00:00	B	3	7.656	0.465	0.0607367	4
2020-02-13 15:00:00	B	4	7.412	0.483	0.0651646	4
2020-02-13 15:00:00	B	5	6.387	0.308	0.048223	3
2020-02-13 15:00:00	B	6	5.841	0.28	0.047937	3
2020-02-13 15:00:00	B	7	6.579	0.503	0.0764554	4
2020-02-13 15:00:00	B	8	6.283	0.293	0.0466338	3
2020-02-13 15:00:00	B	9	6.499	0.275	0.0423142	3
2020-02-13 15:00:00	B	10	6.23	0.318	0.0510433	3
2020-02-13 15:00:00	C	1	6.252	0.314	0.0502239	3
2020-02-13 15:00:00	C	2	6.016	0.267	0.0443816	3
2020-02-13 15:00:00	C	3	6.376	0.508	0.0796738	4
2020-02-13 15:00:00	C	4	5.128	0.289	0.0563573	3
2020-02-13 15:00:00	C	5	6.398	0.29	0.0453267	3
2020-02-13 15:00:00	C	6	6.363	0.276	0.0433758	3
2020-02-13 15:00:00	C	7	5.674	0.262	0.0461755	3
2020-02-13 15:00:00	C	8	5.852	0.302	0.0516063	3
2020-02-13 15:00:00	C	9	5.713	0.289	0.0505864	3
2020-02-13 15:00:00	C	10	6.273	0.296	0.0471864	3
2020-02-12 15:00:00	A	1	4.428	0.326	0.0736224	3
2020-02-12 15:00:00	A	2	4.151	0.283	0.0681763	3
2020-02-12 15:00:00	A	3	4.361	0.289	0.0662692	3
2020-02-12 15:00:00	A	4	4.633	0.371	0.0800777	3
2020-02-12 15:00:00	A	5	3.759	0.274	0.0728917	3
2020-02-12 15:00:00	A	6	3.866	0.272	0.070357	3
2020-02-12 15:00:00	A	7	4.139	0.259	0.0625755	3
2020-02-12 15:00:00	A	8	4.358	0.284	0.0651675	3
2020-02-12 15:00:00	A	9	4.955	0.297	0.0599395	3
2020-02-12 15:00:00	A	10	4.681	0.305	0.065157	3
2020-02-12 15:00:00	B	1	3.468	0.171	0.049308	2
2020-02-12 15:00:00	B	2	3.323	0.167	0.0502558	2
2020-02-12 15:00:00	B	3	4.067	0.275	0.0676174	3
2020-02-12 15:00:00	B	4	3.987	0.339	0.0850263	3
2020-02-12 15:00:00	B	5	3.761	0.291	0.077373	3
2020-02-12 15:00:00	B	6	4.773	0.335	0.0701865	3
2020-02-12 15:00:00	B	7	3.854	0.3	0.0778412	3
2020-02-12 15:00:00	B	8	3.679	0.331	0.0899701	3
2020-02-12 15:00:00	B	9	4.11	0.332	0.0807786	3
2020-02-12 15:00:00	B	10	4.289	0.285	0.0664491	3
2020-02-12 15:00:00	C	1	3.364	0.179	0.0532105	2
2020-02-12 15:00:00	C	2	3.771	0.313	0.0830019	3
2020-02-12 15:00:00	C	3	4.383	0.317	0.0723249	3
2020-02-12 15:00:00	C	4	4.129	0.35	0.0847663	3
2020-02-12 15:00:00	C	5	4.381	0.294	0.067108	3
2020-02-12 15:00:00	C	6	3.52	0.319	0.090625	3
2020-02-12 15:00:00	C	7	3.663	0.294	0.0802621	3
2020-02-12 15:00:00	C	8	3.716	0.315	0.0847686	3
2020-02-12 15:00:00	C	9	3.732	0.303	0.0811897	3
2020-02-11 16:17:00	A	1	2.825	0.192	0.0679646	2
2020-02-11 16:17:00	A	2	2.611	0.206	0.078897	2
2020-02-11 16:17:00	A	3	2.62	0.198	0.0755725	2
2020-02-11 16:17:00	A	4	2.836	0.235	0.0828632	2
2020-02-11 16:17:00	A	5	2.455	0.193	0.0786151	2
2020-02-11 16:17:00	A	6	2.693	0.236	0.0876346	2
2020-02-11 16:17:00	A	7	2.7	0.207	0.0766667	2
2020-02-11 16:17:00	A	8	2.637	0.19	0.0720516	2
2020-02-11 16:17:00	A	9	2.468	0.203	0.0822528	2
2020-02-11 16:17:00	A	10	2.802	0.202	0.0720914	2
2020-02-11 16:17:00	B	1	2.5	0.198	0.0792	2
2020-02-11 16:17:00	B	2	2.695	0.199	0.0738404	2
2020-02-11 16:17:00	B	3	2.837	0.21	0.0740219	2
2020-02-11 16:17:00	B	4	2.932	0.197	0.0671896	2
2020-02-11 16:17:00	B	5	3.239	0.202	0.0623649	2
2020-02-11 16:17:00	B	6	3.342	0.208	0.0622382	2
2020-02-11 16:17:00	B	7	3.05	0.196	0.0642623	2
2020-02-11 16:17:00	B	8	3.006	0.198	0.0658683	2
2020-02-11 16:17:00	C	1	2.649	0.188	0.0709702	2
2020-02-11 16:17:00	C	2	2.756	0.191	0.0693033	2
2020-02-11 16:17:00	C	3	1.939	0.191	0.0985044	2
2020-02-11 16:17:00	C	4	3.113	0.2	0.0642467	2
2020-02-11 16:17:00	C	5	2.756	0.215	0.0780116	2
2020-02-11 16:17:00	C	6	2.817	0.231	0.0820021	2
2020-02-11 16:17:00	C	7	2.722	0.198	0.0727406	2
2020-02-11 16:17:00	C	8	2.543	0.197	0.0774676	2
2020-02-10 16:00:00	ABC	1	1.611	0.095	0.0589696	1
2020-02-10 16:00:00	ABC	2	1.549	0.096	0.0619755	1
2020-02-10 16:00:00	ABC	3	1.666	0.107	0.0642257	1
2020-02-10 16:00:00	ABC	4	1.508	0.113	0.0749337	1
2020-02-10 16:00:00	ABC	5	1.441	0.115	0.0798057	1
2020-02-10 16:00:00	ABC	6	1.649	0.114	0.0691328	1
2020-02-10 16:00:00	ABC	7	1.637	0.106	0.0647526	1
2020-02-10 16:00:00	ABC	8	1.592	0.108	0.0678392	1
2020-02-10 16:00:00	ABC	9	1.569	0.111	0.0707457	1
2020-02-10 16:00:00	ABC	10	1.51	0.105	0.0695364	1
2020-02-10 16:00:00	ABC	11	1.633	0.101	0.0618494	1
2020-02-10 16:00:00	ABC	12	1.617	0.107	0.0661719	1
2020-02-10 16:00:00	ABC	13	1.676	0.107	0.0638425	1
2020-02-10 16:00:00	ABC	14	1.569	0.11	0.0701083	1
2020-02-10 16:00:00	ABC	15	1.576	0.102	0.0647208	1
2020-02-10 16:00:00	ABC	16	1.371	0.09	0.0656455	1
2020-02-10 16:00:00	ABC	17	1.355	0.11	0.0811808	1
2020-02-10 16:00:00	ABC	18	1.526	0.107	0.070118	1
2020-02-10 16:00:00	ABC	19	1.347	0.099	0.0734967	1
2020-02-10 16:00:00	ABC	20	1.414	0.093	0.0657709	1
2020-02-10 16:00:00	ABC	21	1.588	0.096	0.0604534	1
2020-02-10 16:00:00	ABC	22	1.37	0.085	0.0620438	1
2020-02-10 16:00:00	ABC	23	1.276	0.119	0.0932602	1
2020-02-10 16:00:00	ABC	24	1.417	0.111	0.0783345	1
2020-02-10 16:00:00	ABC	25	1.289	0.105	0.0814585	1
2020-02-10 16:00:00	ABC	26	1.515	0.117	0.0772277	1
2020-02-10 16:00:00	ABC	27	1.496	0.117	0.0782086	1
2020-02-10 16:00:00	ABC	28	1.485	0.1	0.0673401	1
2020-02-10 16:00:00	ABC	29	1.515	0.094	0.0620462	1
2020-02-10 16:00:00	ABC	30	1.077	0.086	0.0798514	1
2020-02-09 15:11:00	ABC	1	0.832	0.119	0.143029	1
2020-02-09 15:11:00	ABC	2	0.917	0.123	0.134133	1
2020-02-09 15:11:00	ABC	3	0.881	0.121	0.137344	1
2020-02-09 15:11:00	ABC	4	0.877	0.116	0.132269	1
2020-02-09 15:11:00	ABC	5	0.994	0.115	0.115694	1
2020-02-09 15:11:00	ABC	6	1.08	0.12	0.111111	1
2020-02-09 15:11:00	ABC	7	0.864	0.105	0.121528	1
2020-02-09 15:11:00	ABC	8	0.969	0.108	0.111455	1
2020-02-09 15:11:00	ABC	9	0.92	0.111	0.120652	1
2020-02-09 15:11:00	ABC	10	0.916	0.11	0.120087	1
2020-02-09 15:11:00	ABC	11	1.037	0.118	0.11379	1
2020-02-09 15:11:00	ABC	12	0.939	0.119	0.126731	1
2020-02-09 15:11:00	ABC	13	0.877	0.118	0.13455	1
2020-02-09 15:11:00	ABC	14	0.844	0.116	0.137441	1

## Sheet: Adult longevity
#	Sex	Day 0	Day 1	Day 2	Day 3	Day 4	Day 5	Day 6	Longevity (Days)		Longevity Males	Stdev	MIN	MAX	N	Longevity Females	Stdev	MIN	MAX	N
1.1	M	1	1	0	0	0	0	0	2		3.625	1.46888	2	7	24	5	1.45095	3	7	20
1.2	M	1	1	0	0	0	0	0	2
1.3	M	1	1	0	0	0	0	0	2
1.4	M	1	1	0	0	0	0	0	2
1.5	M	1	1	0	0	0	0	0	2
1.6	M	1	1	1	0	0	0	0	3
1.7	M	1	1	1	0	0	0	0	3
1.8	M	1	1	1	0	0	0	0	3
2.1	M	1	1	1	0	0	0	0	3
2.2	M	1	1	1	0	0	0	0	3
2.3	M	1	1	1	0	0	0	0	3
2.4	M	1	1	1	0	0	0	0	3
2.5	M	1	1	1	1	0	0	0	4
2.6	M	1	1	1	1	0	0	0	4
2.7	M	1	1	1	1	1	0	0	5
2.8	M	1	1	1	1	1	1	0	6
3.1	M	1	1	1	0	0	0	0	3
3.2	M	1	1	1	0	0	0	0	3
3.3	M	1	1	1	0	0	0	0	3
3.4	M	1	1	1	1	0	0	0	4
3.5	M	1	1	1	1	1	0	0	5
3.6	M	1	1	1	1	1	1	0	6
3.7	M	1	1	1	1	1	1	0	6
3.8	M	1	1	1	1	1	1	1	7
4.1	F	1	1	1	0	0	0	0	3
4.2	F	1	1	1	1	0	0	0	4
4.3	F	1	1	1	1	1	0	0	5
4.4	F	1	1	1	1	1	0	0	5
4.5	F	1	1	1	1	1	0	0	5
4.6	F	1	1	1	1	1	0	0	5
4.7	F	1	1	1	1	1	1	1	7
4.8	F	1	1	1	1	1	1	1	7
4.9	F	1	1	1	1	1	1	1	7
4.10	F	1	1	1	1	1	1	1	7
5.1	F	1	1	1	0	0	0	0	3
5.2	F	1	1	1	1	0	0	0	4
5.3	F	1	1	1	1	0	0	0	4
5.4	F	1	1	1	1	0	0	0	4
5.5	F	1	1	1	1	0	0	0	4
5.6	F	1	1	1	1	0	0	0	4
5.7	F	1	1	1	1	0	0	0	4
5.8	F	1	1	1	1	0	0	0	4
5.9	F	1	1	1	1	1	1	1	7
5.10	F	1	1	1	1	1	1	1	7
			1=alive
			0=dead

## Sheet: Larvae biometry 2
DATE	REPLICA	ANIMAL	BODY LENGTH mm	HEAD LENGTH mm	RATIO	Instar		days in stage	Hours in stage		Body measurements									DATE	hours	embrio	I Larva	ii Larva	iii Larva	iv Larva	pupa	male adult	female adult	new eggs
2020-02-10 16:00:00	ABC	22	1.37	0.085	0.0620438	1	2020-02-09 15:11:00	2.03403	48.8167				Av	stdev	min	max	growth rate body			2020-02-08 15:00:00	0	1
2020-02-10 16:00:00	ABC	30	1.077	0.086	0.0798514	1		2.03403	48.8167		1	body	1.31343	0.294041	0.832	1.676	1.5037			2020-02-08 22:00:00	7	1
2020-02-10 16:00:00	ABC	16	1.371	0.09	0.0656455	1		2.03403	48.8167		2		2.81717	0.328755	1.939	3.468	2.2172			2020-02-09 06:00:00	15	1
2020-02-10 16:00:00	ABC	20	1.414	0.093	0.0657709	1		2.03403	48.8167		3		5.03433	1.04479	3.52	6.666	5.7449			2020-02-09 15:11:00	24.1833		1
2020-02-10 16:00:00	ABC	29	1.515	0.094	0.0620462	1		2.03403	48.8167		4		10.7793	1.52641	6.376	14.191				2020-02-10 16:00:00	49		1
2020-02-10 16:00:00	ABC	1	1.611	0.095	0.0589696	1		2.03403	48.8167		Head measurements									2020-02-11 16:17:00	73.2833			1
2020-02-10 16:00:00	ABC	2	1.549	0.096	0.0619755	1		2.03403	48.8167								growth rate rate head			2020-02-12 15:00:00	96			1	1
2020-02-10 16:00:00	ABC	21	1.588	0.096	0.0604534	1		2.03403	48.8167		1	head	0.107841	0.00972636	0.085	0.123	2.0177			2020-02-13 15:00:00	120				1	1
2020-02-10 16:00:00	ABC	19	1.347	0.099	0.0734967	1		2.03403	48.8167		2		0.199931	0.0157138	0.167	0.236	2.1267			2020-02-14 14:36:00	143.6				1	1
2020-02-10 16:00:00	ABC	28	1.485	0.1	0.0673401	1		2.03403	48.8167		3		0.298481	0.0229906	0.259	0.371	2.1767			2020-02-15 13:40:00	166.667				1	1
2020-02-10 16:00:00	ABC	11	1.633	0.101	0.0618494	1		2.03403	48.8167		4		0.473028	0.0305015	0.394	0.579				2020-02-16 13:20:00	190.333					1
2020-02-10 16:00:00	ABC	15	1.576	0.102	0.0647208	1		2.03403	48.8167											2020-02-17 17:00:00	218					1	1
2020-02-10 16:00:00	ABC	10	1.51	0.105	0.0695364	1		2.03403	48.8167				Stage duration							2020-02-18 15:00:00	240					1	1	1
2020-02-10 16:00:00	ABC	25	1.289	0.105	0.0814585	1		2.03403	48.8167		1	duration	1.70502	0.487188	1	2.03403				2020-02-19 14:28:00	263.467					1	1	1	1
2020-02-09 15:11:00	ABC	7	0.864	0.105	0.121528	1		1	24		2		3.14375	0.293361	3.04583	3.99236				2020-02-20 16:00:00	289					1	1	1	1
2020-02-10 16:00:00	ABC	7	1.637	0.106	0.0647526	1		2.03403	48.8167		3		4.54866	0.63417	3.99236	6.93681				2020-02-21 15:59:59	313						1	1	1	1
2020-02-10 16:00:00	ABC	3	1.666	0.107	0.0642257	1		2.03403	48.8167		4		8.90301	2.10191	4.99236	12.034				2020-02-22 15:59:59	337						1	1	1	1
2020-02-10 16:00:00	ABC	12	1.617	0.107	0.0661719	1		2.03403	48.8167											2020-02-23 15:59:59	361							1	1	1
2020-02-10 16:00:00	ABC	13	1.676	0.107	0.0638425	1		2.03403	48.8167											2020-02-24 15:59:59	385							1	1	1
2020-02-10 16:00:00	ABC	18	1.526	0.107	0.070118	1		2.03403	48.8167											2020-02-25 15:59:59	409							1	1	1
2020-02-10 16:00:00	ABC	8	1.592	0.108	0.0678392	1		2.03403	48.8167											2020-02-26 15:59:59	433							1	1	1
2020-02-09 15:11:00	ABC	8	0.969	0.108	0.111455	1		1	24											2020-02-27 15:59:59	457							1	1	1
2020-02-10 16:00:00	ABC	14	1.569	0.11	0.0701083	1		2.03403	48.8167											2020-02-28 15:59:59	481							1	1	1
2020-02-10 16:00:00	ABC	17	1.355	0.11	0.0811808	1		2.03403	48.8167											2020-02-29 15:59:59	505								1	1
2020-02-09 15:11:00	ABC	10	0.916	0.11	0.120087	1		1	24											2020-03-01 15:59:59	529								1	1
2020-02-10 16:00:00	ABC	9	1.569	0.111	0.0707457	1		2.03403	48.8167
2020-02-10 16:00:00	ABC	24	1.417	0.111	0.0783345	1		2.03403	48.8167
2020-02-09 15:11:00	ABC	9	0.92	0.111	0.120652	1		1	24
2020-02-10 16:00:00	ABC	4	1.508	0.113	0.0749337	1		2.03403	48.8167
2020-02-10 16:00:00	ABC	6	1.649	0.114	0.0691328	1		2.03403	48.8167
2020-02-10 16:00:00	ABC	5	1.441	0.115	0.0798057	1		2.03403	48.8167
2020-02-09 15:11:00	ABC	5	0.994	0.115	0.115694	1		1	24
2020-02-09 15:11:00	ABC	4	0.877	0.116	0.132269	1		1	24
2020-02-09 15:11:00	ABC	14	0.844	0.116	0.137441	1		1	24
2020-02-10 16:00:00	ABC	26	1.515	0.117	0.0772277	1		2.03403	48.8167
2020-02-10 16:00:00	ABC	27	1.496	0.117	0.0782086	1		2.03403	48.8167
2020-02-09 15:11:00	ABC	11	1.037	0.118	0.11379	1		1	24
2020-02-09 15:11:00	ABC	13	0.877	0.118	0.13455	1		1	24
2020-02-10 16:00:00	ABC	23	1.276	0.119	0.0932602	1		2.03403	48.8167
2020-02-09 15:11:00	ABC	1	0.832	0.119	0.143029	1		1	24
2020-02-09 15:11:00	ABC	12	0.939	0.119	0.126731	1		1	24
2020-02-09 15:11:00	ABC	6	1.08	0.12	0.111111	1		1	24
2020-02-09 15:11:00	ABC	3	0.881	0.121	0.137344	1		1	24
2020-02-09 15:11:00	ABC	2	0.917	0.123	0.134133	1		1	24
2020-02-12 15:00:00	B	2	3.323	0.167	0.0502558	2		3.99236	95.8167
2020-02-12 15:00:00	B	1	3.468	0.171	0.049308	2		3.99236	95.8167
2020-02-12 15:00:00	C	1	3.364	0.179	0.0532105	2		3.99236	95.8167
2020-02-11 16:17:00	C	1	2.649	0.188	0.0709702	2		3.04583	73.1
2020-02-11 16:17:00	A	8	2.637	0.19	0.0720516	2		3.04583	73.1
2020-02-11 16:17:00	C	2	2.756	0.191	0.0693033	2		3.04583	73.1
2020-02-11 16:17:00	C	3	1.939	0.191	0.0985044	2		3.04583	73.1
2020-02-11 16:17:00	A	1	2.825	0.192	0.0679646	2		3.04583	73.1
2020-02-11 16:17:00	A	5	2.455	0.193	0.0786151	2		3.04583	73.1
2020-02-11 16:17:00	B	7	3.05	0.196	0.0642623	2		3.04583	73.1
2020-02-11 16:17:00	B	4	2.932	0.197	0.0671896	2		3.04583	73.1
2020-02-11 16:17:00	C	8	2.543	0.197	0.0774676	2		3.04583	73.1
2020-02-11 16:17:00	A	3	2.62	0.198	0.0755725	2		3.04583	73.1
2020-02-11 16:17:00	B	1	2.5	0.198	0.0792	2		3.04583	73.1
2020-02-11 16:17:00	B	8	3.006	0.198	0.0658683	2		3.04583	73.1
2020-02-11 16:17:00	C	7	2.722	0.198	0.0727406	2		3.04583	73.1
2020-02-11 16:17:00	B	2	2.695	0.199	0.0738404	2		3.04583	73.1
2020-02-11 16:17:00	C	4	3.113	0.2	0.0642467	2		3.04583	73.1
2020-02-11 16:17:00	A	10	2.802	0.202	0.0720914	2		3.04583	73.1
2020-02-11 16:17:00	B	5	3.239	0.202	0.0623649	2		3.04583	73.1
2020-02-11 16:17:00	A	9	2.468	0.203	0.0822528	2		3.04583	73.1
2020-02-11 16:17:00	A	2	2.611	0.206	0.078897	2		3.04583	73.1
2020-02-11 16:17:00	A	7	2.7	0.207	0.0766667	2		3.04583	73.1
2020-02-11 16:17:00	B	6	3.342	0.208	0.0622382	2		3.04583	73.1
2020-02-11 16:17:00	B	3	2.837	0.21	0.0740219	2		3.04583	73.1
2020-02-11 16:17:00	C	5	2.756	0.215	0.0780116	2		3.04583	73.1
2020-02-11 16:17:00	C	6	2.817	0.231	0.0820021	2		3.04583	73.1
2020-02-11 16:17:00	A	4	2.836	0.235	0.0828632	2		3.04583	73.1
2020-02-11 16:17:00	A	6	2.693	0.236	0.0876346	2		3.04583	73.1
2020-02-12 15:00:00	A	7	4.139	0.259	0.0625755	3		3.99236	95.8167
2020-02-13 15:00:00	A	3	6.084	0.261	0.0428994	3		4.99236	119.817
2020-02-13 15:00:00	C	7	5.674	0.262	0.0461755	3		4.99236	119.817
2020-02-13 15:00:00	C	2	6.016	0.267	0.0443816	3		4.99236	119.817
2020-02-12 15:00:00	A	6	3.866	0.272	0.070357	3		3.99236	95.8167
2020-02-12 15:00:00	A	5	3.759	0.274	0.0728917	3		3.99236	95.8167
2020-02-13 15:00:00	A	9	6.043	0.275	0.0455072	3		4.99236	119.817
2020-02-13 15:00:00	B	9	6.499	0.275	0.0423142	3		4.99236	119.817
2020-02-12 15:00:00	B	3	4.067	0.275	0.0676174	3		3.99236	95.8167
2020-02-13 15:00:00	C	6	6.363	0.276	0.0433758	3		4.99236	119.817
2020-02-13 15:00:00	B	6	5.841	0.28	0.047937	3		4.99236	119.817
2020-02-12 15:00:00	A	2	4.151	0.283	0.0681763	3		3.99236	95.8167
2020-02-13 15:00:00	B	2	6.219	0.284	0.0456665	3		4.99236	119.817
2020-02-12 15:00:00	A	8	4.358	0.284	0.0651675	3		3.99236	95.8167
2020-02-12 15:00:00	B	10	4.289	0.285	0.0664491	3		3.99236	95.8167
2020-02-13 15:00:00	A	4	6.257	0.286	0.0457088	3		4.99236	119.817
2020-02-13 15:00:00	C	4	5.128	0.289	0.0563573	3		4.99236	119.817
2020-02-13 15:00:00	C	9	5.713	0.289	0.0505864	3		4.99236	119.817
2020-02-12 15:00:00	A	3	4.361	0.289	0.0662692	3		3.99236	95.8167
2020-02-13 15:00:00	C	5	6.398	0.29	0.0453267	3		4.99236	119.817
2020-02-13 15:00:00	A	5	6.3	0.291	0.0461905	3		4.99236	119.817
2020-02-13 15:00:00	A	10	4.166	0.291	0.0698512	3		4.99236	119.817
2020-02-12 15:00:00	B	5	3.761	0.291	0.077373	3		3.99236	95.8167
2020-02-13 15:00:00	B	8	6.283	0.293	0.0466338	3		4.99236	119.817
2020-02-13 15:00:00	A	7	4.681	0.294	0.0628071	3		4.99236	119.817
2020-02-12 15:00:00	C	5	4.381	0.294	0.067108	3		3.99236	95.8167
2020-02-12 15:00:00	C	7	3.663	0.294	0.0802621	3		3.99236	95.8167
2020-02-13 15:00:00	C	10	6.273	0.296	0.0471864	3		4.99236	119.817
2020-02-12 15:00:00	A	9	4.955	0.297	0.0599395	3		3.99236	95.8167
2020-02-13 15:00:00	A	1	6.037	0.298	0.0493623	3		4.99236	119.817
2020-02-13 15:00:00	A	2	5.047	0.299	0.0592431	3		4.99236	119.817
2020-02-12 15:00:00	B	7	3.854	0.3	0.0778412	3		3.99236	95.8167
2020-02-13 15:00:00	C	8	5.852	0.302	0.0516063	3		4.99236	119.817
2020-02-12 15:00:00	C	9	3.732	0.303	0.0811897	3		3.99236	95.8167
2020-02-12 15:00:00	A	10	4.681	0.305	0.065157	3		3.99236	95.8167
2020-02-13 15:00:00	B	5	6.387	0.308	0.048223	3		4.99236	119.817
2020-02-15 13:40:00	A	10	6.013	0.309	0.0513887	3		6.93681	166.483
2020-02-14 14:36:00	A	9	6.666	0.31	0.0465047	3		5.97569	143.417
2020-02-13 15:00:00	A	6	6.217	0.311	0.0500241	3		4.99236	119.817
2020-02-12 15:00:00	C	2	3.771	0.313	0.0830019	3		3.99236	95.8167
2020-02-13 15:00:00	C	1	6.252	0.314	0.0502239	3		4.99236	119.817
2020-02-12 15:00:00	C	8	3.716	0.315	0.0847686	3		3.99236	95.8167
2020-02-12 15:00:00	C	3	4.383	0.317	0.0723249	3		3.99236	95.8167
2020-02-13 15:00:00	B	10	6.23	0.318	0.0510433	3		4.99236	119.817
2020-02-12 15:00:00	C	6	3.52	0.319	0.090625	3		3.99236	95.8167
2020-02-12 15:00:00	A	1	4.428	0.326	0.0736224	3		3.99236	95.8167
2020-02-12 15:00:00	B	8	3.679	0.331	0.0899701	3		3.99236	95.8167
2020-02-12 15:00:00	B	9	4.11	0.332	0.0807786	3		3.99236	95.8167
2020-02-12 15:00:00	B	6	4.773	0.335	0.0701865	3		3.99236	95.8167
2020-02-12 15:00:00	B	4	3.987	0.339	0.0850263	3		3.99236	95.8167
2020-02-12 15:00:00	C	4	4.129	0.35	0.0847663	3		3.99236	95.8167
2020-02-12 15:00:00	A	4	4.633	0.371	0.0800777	3		3.99236	95.8167
2020-02-20 16:00:00	A	2	9.396	0.394	0.0419327	4		12.034	288.817
2020-02-18 15:00:00	A	9	9.127	0.404	0.0442643	4		9.99236	239.817
2020-02-15 13:40:00	A	6	9.159	0.407	0.0444372	4		6.93681	166.483
2020-02-18 15:00:00	B	6	9.693	0.415	0.0428144	4		9.99236	239.817
2020-02-14 14:36:00	C	5	9.16	0.418	0.0456332	4		5.97569	143.417
2020-02-18 15:00:00	A	8	9.68	0.421	0.0434917	4		9.99236	239.817
2020-02-20 16:00:00	B	3	10.762	0.422	0.039212	4		12.034	288.817
2020-02-17 17:00:00	C	1	9.157	0.422	0.046085	4		9.07569	217.817
2020-02-17 17:00:00	C	8	9.335	0.422	0.0452062	4		9.07569	217.817
2020-02-15 13:40:00	A	5	9.417	0.423	0.0449188	4		6.93681	166.483
2020-02-17 17:00:00	A	5	9.399	0.424	0.0451112	4		9.07569	217.817
2020-02-19 14:28:00	C	6	9.786	0.425	0.0434294	4		10.9701	263.283
2020-02-16 13:20:00	B	8	9.877	0.426	0.0431305	4		7.92292	190.15
2020-02-15 13:40:00	A	2	9.343	0.426	0.0455956	4		6.93681	166.483
2020-02-18 15:00:00	A	10	10.213	0.428	0.0419074	4		9.99236	239.817
2020-02-16 13:20:00	A	8	10.776	0.43	0.0399035	4		7.92292	190.15
2020-02-20 16:00:00	A	10	10.901	0.431	0.0395377	4		12.034	288.817
2020-02-15 13:40:00	A	1	10.024	0.432	0.0430966	4		6.93681	166.483
2020-02-14 14:36:00	C	2	9.266	0.432	0.0466221	4		5.97569	143.417
2020-02-16 13:20:00	A	5	11.481	0.433	0.0377145	4		7.92292	190.15
2020-02-14 14:36:00	B	10	10.355	0.433	0.0418155	4		5.97569	143.417
2020-02-15 13:40:00	A	8	9.763	0.434	0.0444535	4		6.93681	166.483
2020-02-18 15:00:00	A	6	9.784	0.435	0.0444603	4		9.99236	239.817
2020-02-17 17:00:00	A	6	11.603	0.436	0.0375765	4		9.07569	217.817
2020-02-17 17:00:00	C	7	9.836	0.436	0.044327	4		9.07569	217.817
2020-02-18 15:00:00	A	7	9.636	0.437	0.0453508	4		9.99236	239.817
2020-02-17 17:00:00	A	8	9.342	0.437	0.046778	4		9.07569	217.817
2020-02-16 13:20:00	A	3	10.28	0.437	0.0425097	4		7.92292	190.15
2020-02-17 17:00:00	C	9	9.477	0.438	0.0462172	4		9.07569	217.817
2020-02-20 16:00:00	B	9	11.277	0.439	0.0389288	4		12.034	288.817
2020-02-20 16:00:00	A	11	11.239	0.44	0.0391494	4		12.034	288.817
2020-02-18 15:00:00	C	6	12.213	0.44	0.0360272	4		9.99236	239.817
2020-02-16 13:20:00	A	1	11.393	0.44	0.0386202	4		7.92292	190.15
2020-02-20 16:00:00	A	1	11.016	0.441	0.0400327	4		12.034	288.817
2020-02-14 14:36:00	B	5	9.158	0.441	0.0481546	4		5.97569	143.417
2020-02-17 17:00:00	B	8	10.732	0.442	0.0411852	4		9.07569	217.817
2020-02-18 15:00:00	C	7	12.292	0.443	0.0360397	4		9.99236	239.817
2020-02-17 17:00:00	A	3	10.8	0.443	0.0410185	4		9.07569	217.817
2020-02-17 17:00:00	C	5	9.592	0.443	0.0461843	4		9.07569	217.817
2020-02-16 13:20:00	A	9	10.367	0.443	0.0427317	4		7.92292	190.15
2020-02-16 13:20:00	C	3	10.144	0.443	0.0436711	4		7.92292	190.15
2020-02-15 13:40:00	C	11	8.024	0.443	0.0552094	4		6.93681	166.483
2020-02-20 16:00:00	A	6	10.293	0.444	0.0431361	4		12.034	288.817
2020-02-20 16:00:00	B	2	10.545	0.444	0.0421053	4		12.034	288.817
2020-02-16 13:20:00	B	6	9.68	0.444	0.0458678	4		7.92292	190.15
2020-02-19 14:28:00	A	3	9.597	0.445	0.0463687	4		10.9701	263.283
2020-02-17 17:00:00	B	10	9.796	0.445	0.0454267	4		9.07569	217.817
2020-02-20 16:00:00	B	10	12.556	0.448	0.0356802	4		12.034	288.817
2020-02-19 14:28:00	C	7	11.284	0.448	0.0397022	4		10.9701	263.283
2020-02-18 15:00:00	A	1	9.224	0.449	0.0486774	4		9.99236	239.817
2020-02-15 13:40:00	C	10	11.062	0.449	0.0405894	4		6.93681	166.483
2020-02-14 14:36:00	B	6	8.919	0.449	0.050342	4		5.97569	143.417
2020-02-17 17:00:00	B	9	10.366	0.45	0.0434112	4		9.07569	217.817
2020-02-17 17:00:00	C	10	9.149	0.45	0.0491857	4		9.07569	217.817
2020-02-16 13:20:00	C	4	10.827	0.45	0.0415628	4		7.92292	190.15
2020-02-16 13:20:00	A	4	11.011	0.451	0.040959	4		7.92292	190.15
2020-02-14 14:36:00	B	2	8.083	0.451	0.0557961	4		5.97569	143.417
2020-02-20 16:00:00	A	8	11.207	0.452	0.0403319	4		12.034	288.817
2020-02-19 14:28:00	A	5	13.238	0.452	0.0341441	4		10.9701	263.283
2020-02-20 16:00:00	A	9	10.955	0.453	0.041351	4		12.034	288.817
2020-02-19 14:28:00	A	4	12.147	0.453	0.0372932	4		10.9701	263.283
2020-02-17 17:00:00	A	7	11.375	0.453	0.0398242	4		9.07569	217.817
2020-02-15 13:40:00	C	5	11.044	0.453	0.0410177	4		6.93681	166.483
2020-02-15 13:40:00	C	6	10.531	0.453	0.0430159	4		6.93681	166.483
2020-02-16 13:20:00	A	10	11.836	0.454	0.0383576	4		7.92292	190.15
2020-02-13 15:00:00	A	8	7.173	0.454	0.0632929	4		4.99236	119.817
2020-02-16 13:20:00	A	7	9.745	0.455	0.0466906	4		7.92292	190.15
2020-02-19 14:28:00	C	8	10.437	0.456	0.0436907	4		10.9701	263.283
2020-02-15 13:40:00	B	10	10.097	0.457	0.045261	4		6.93681	166.483
2020-02-14 14:36:00	B	7	9.923	0.457	0.0460546	4		5.97569	143.417
2020-02-19 14:28:00	C	1	11.614	0.458	0.0394352	4		10.9701	263.283
2020-02-18 15:00:00	C	10	12.323	0.458	0.0371663	4		9.99236	239.817
2020-02-14 14:36:00	B	4	8.325	0.458	0.055015	4		5.97569	143.417
2020-02-16 13:20:00	A	2	9.967	0.46	0.0461523	4		7.92292	190.15
2020-02-16 13:20:00	C	10	10.628	0.46	0.0432819	4		7.92292	190.15
2020-02-19 14:28:00	B	1	11.792	0.461	0.0390943	4		10.9701	263.283
2020-02-18 15:00:00	A	5	12	0.462	0.0385	4		9.99236	239.817
2020-02-17 17:00:00	A	1	12.299	0.463	0.0376453	4		9.07569	217.817
2020-02-16 13:20:00	B	9	10.396	0.463	0.0445364	4		7.92292	190.15
2020-02-17 17:00:00	A	9	12.739	0.464	0.0364236	4		9.07569	217.817
2020-02-14 14:36:00	C	1	9.749	0.464	0.0475946	4		5.97569	143.417
2020-02-16 13:20:00	C	8	10.502	0.465	0.0442773	4		7.92292	190.15
2020-02-13 15:00:00	B	3	7.656	0.465	0.0607367	4		4.99236	119.817
2020-02-18 15:00:00	B	10	13.047	0.466	0.035717	4		9.99236	239.817
2020-02-16 13:20:00	A	6	11.203	0.466	0.041596	4		7.92292	190.15
2020-02-15 13:40:00	A	9	9.532	0.466	0.048888	4		6.93681	166.483
2020-02-15 13:40:00	B	3	8.881	0.466	0.0524716	4		6.93681	166.483
2020-02-16 13:20:00	B	7	10.422	0.467	0.0448091	4		7.92292	190.15
2020-02-14 14:36:00	A	2	9.833	0.467	0.0474931	4		5.97569	143.417
2020-02-20 16:00:00	A	5	11.119	0.468	0.0420901	4		12.034	288.817
2020-02-19 14:28:00	C	9	11.615	0.468	0.0402927	4		10.9701	263.283
2020-02-15 13:40:00	C	9	11.931	0.468	0.0392255	4		6.93681	166.483
2020-02-15 13:40:00	C	7	10.444	0.469	0.0449062	4		6.93681	166.483
2020-02-18 15:00:00	C	5	13.121	0.47	0.0358204	4		9.99236	239.817
2020-02-17 17:00:00	A	4	12.85	0.47	0.0365759	4		9.07569	217.817
2020-02-15 13:40:00	C	4	9.787	0.47	0.0480229	4		6.93681	166.483
2020-02-20 16:00:00	A	7	13.078	0.471	0.0360147	4		12.034	288.817
2020-02-20 16:00:00	B	4	10.415	0.471	0.0452232	4		12.034	288.817
2020-02-19 14:28:00	A	7	11.201	0.471	0.0420498	4		10.9701	263.283
2020-02-18 15:00:00	A	2	12.178	0.471	0.0386763	4		9.99236	239.817
2020-02-18 15:00:00	B	7	13.107	0.471	0.035935	4		9.99236	239.817
2020-02-17 17:00:00	B	1	12.968	0.471	0.0363202	4		9.07569	217.817
2020-02-20 16:00:00	B	6	10.586	0.472	0.0445872	4		12.034	288.817
2020-02-19 14:28:00	A	9	10.129	0.472	0.0465989	4		10.9701	263.283
2020-02-18 15:00:00	A	3	11.922	0.472	0.0395907	4		9.99236	239.817
2020-02-14 14:36:00	A	4	8.859	0.472	0.0532792	4		5.97569	143.417
2020-02-20 16:00:00	C	7	11.081	0.473	0.0426857	4		12.034	288.817
2020-02-20 16:00:00	C	10	11.29	0.473	0.0418955	4		12.034	288.817
2020-02-19 14:28:00	A	2	11.394	0.473	0.0415131	4		10.9701	263.283
2020-02-14 14:36:00	C	3	7.661	0.473	0.0617413	4		5.97569	143.417
2020-02-14 14:36:00	C	6	9.411	0.473	0.0502603	4		5.97569	143.417
2020-02-18 15:00:00	B	5	12.715	0.474	0.0372788	4		9.99236	239.817
2020-02-16 13:20:00	C	5	11.371	0.474	0.041685	4		7.92292	190.15
2020-02-14 14:36:00	B	1	8.697	0.474	0.0545016	4		5.97569	143.417
2020-02-14 14:36:00	C	10	8.609	0.474	0.0550587	4		5.97569	143.417
2020-02-18 15:00:00	B	2	12.161	0.475	0.0390593	4		9.99236	239.817
2020-02-18 15:00:00	C	8	11.505	0.476	0.0413733	4		9.99236	239.817
2020-02-16 13:20:00	C	2	11.199	0.476	0.0425038	4		7.92292	190.15
2020-02-14 14:36:00	A	1	9.458	0.476	0.0503278	4		5.97569	143.417
2020-02-19 14:28:00	C	4	11.449	0.477	0.041663	4		10.9701	263.283
2020-02-18 15:00:00	C	1	12.868	0.477	0.0370687	4		9.99236	239.817
2020-02-20 16:00:00	B	1	10.87	0.478	0.0439742	4		12.034	288.817
2020-02-20 16:00:00	C	2	11.164	0.478	0.0428162	4		12.034	288.817
2020-02-15 13:40:00	C	1	11.119	0.478	0.0429895	4		6.93681	166.483
2020-02-19 14:28:00	B	8	12.148	0.479	0.0394304	4		10.9701	263.283
2020-02-17 17:00:00	C	6	11.484	0.479	0.0417102	4		9.07569	217.817
2020-02-16 13:20:00	B	4	10.238	0.479	0.0467865	4		7.92292	190.15
2020-02-14 14:36:00	B	9	8.683	0.479	0.0551653	4		5.97569	143.417
2020-02-20 16:00:00	B	8	10.902	0.48	0.0440286	4		12.034	288.817
2020-02-20 16:00:00	C	1	12.824	0.48	0.0374298	4		12.034	288.817
2020-02-19 14:28:00	B	2	11.721	0.48	0.0409521	4		10.9701	263.283
2020-02-15 13:40:00	A	7	8.165	0.481	0.05891	4		6.93681	166.483
2020-02-18 15:00:00	C	3	10.849	0.482	0.0444281	4		9.99236	239.817
2020-02-15 13:40:00	A	4	10.024	0.482	0.0480846	4		6.93681	166.483
2020-02-15 13:40:00	A	11	10.989	0.482	0.043862	4		6.93681	166.483
2020-02-14 14:36:00	C	8	11.152	0.482	0.0432209	4		5.97569	143.417
2020-02-20 16:00:00	B	7	11.471	0.483	0.0421062	4		12.034	288.817
2020-02-19 14:28:00	A	6	12.918	0.483	0.0373897	4		10.9701	263.283
2020-02-16 13:20:00	A	11	12.96	0.483	0.0372685	4		7.92292	190.15
2020-02-16 13:20:00	B	3	12.744	0.483	0.0379002	4		7.92292	190.15
2020-02-13 15:00:00	B	4	7.412	0.483	0.0651646	4		4.99236	119.817
2020-02-16 13:20:00	C	6	11.778	0.484	0.0410936	4		7.92292	190.15
2020-02-15 13:40:00	B	6	9.565	0.484	0.0506012	4		6.93681	166.483
2020-02-20 16:00:00	A	3	11.464	0.485	0.0423064	4		12.034	288.817
2020-02-18 15:00:00	B	1	12.603	0.485	0.0384829	4		9.99236	239.817
2020-02-14 14:36:00	C	9	8.934	0.487	0.0545109	4		5.97569	143.417
2020-02-18 15:00:00	C	2	12.649	0.488	0.0385801	4		9.99236	239.817
2020-02-17 17:00:00	C	4	11.505	0.488	0.0424163	4		9.07569	217.817
2020-02-14 14:36:00	A	8	7.302	0.488	0.066831	4		5.97569	143.417
2020-02-19 14:28:00	C	10	11.83	0.49	0.0414201	4		10.9701	263.283
2020-02-15 13:40:00	B	9	10.065	0.49	0.0486836	4		6.93681	166.483
2020-02-14 14:36:00	B	8	9.555	0.49	0.0512821	4		5.97569	143.417
2020-02-18 15:00:00	B	3	10.222	0.491	0.0480337	4		9.99236	239.817
2020-02-17 17:00:00	A	2	12.18	0.491	0.040312	4		9.07569	217.817
2020-02-16 13:20:00	B	5	12.456	0.491	0.0394188	4		7.92292	190.15
2020-02-19 14:28:00	B	5	14.072	0.492	0.034963	4		10.9701	263.283
2020-02-17 17:00:00	B	7	11.826	0.492	0.0416032	4		9.07569	217.817
2020-02-14 14:36:00	B	3	9.573	0.492	0.0513945	4		5.97569	143.417
2020-02-14 14:36:00	C	4	8.845	0.493	0.0557377	4		5.97569	143.417
2020-02-19 14:28:00	B	9	13.206	0.494	0.0374072	4		10.9701	263.283
2020-02-14 14:36:00	A	6	9.34	0.494	0.0528908	4		5.97569	143.417
2020-02-13 15:00:00	B	1	6.805	0.494	0.0725937	4		4.99236	119.817
2020-02-18 15:00:00	B	9	13.663	0.495	0.0362292	4		9.99236	239.817
2020-02-16 13:20:00	C	1	10.518	0.495	0.0470622	4		7.92292	190.15
2020-02-15 13:40:00	A	3	9.274	0.495	0.053375	4		6.93681	166.483
2020-02-20 16:00:00	C	3	11.715	0.496	0.0423389	4		12.034	288.817
2020-02-17 17:00:00	B	5	12.31	0.496	0.0402924	4		9.07569	217.817
2020-02-17 17:00:00	C	2	10.496	0.497	0.0473514	4		9.07569	217.817
2020-02-16 13:20:00	C	7	11.373	0.497	0.0437	4		7.92292	190.15
2020-02-19 14:28:00	B	10	12.805	0.498	0.0388911	4		10.9701	263.283
2020-02-19 14:28:00	A	1	13.605	0.499	0.0366777	4		10.9701	263.283
2020-02-18 15:00:00	C	4	11.913	0.499	0.041887	4		9.99236	239.817
2020-02-17 17:00:00	B	2	12.247	0.499	0.0407447	4		9.07569	217.817
2020-02-19 14:28:00	A	8	12.359	0.501	0.0405373	4		10.9701	263.283
2020-02-14 14:36:00	A	5	9.625	0.501	0.0520519	4		5.97569	143.417
2020-02-20 16:00:00	C	8	10.821	0.502	0.0463913	4		12.034	288.817
2020-02-18 15:00:00	A	4	11.216	0.502	0.0447575	4		9.99236	239.817
2020-02-15 13:40:00	B	5	9.636	0.502	0.0520963	4		6.93681	166.483
2020-02-14 14:36:00	A	7	8.194	0.503	0.0613864	4		5.97569	143.417
2020-02-13 15:00:00	B	7	6.579	0.503	0.0764554	4		4.99236	119.817
2020-02-19 14:28:00	B	7	14.191	0.504	0.0355155	4		10.9701	263.283
2020-02-18 15:00:00	B	4	13.494	0.504	0.0373499	4		9.99236	239.817
2020-02-15 13:40:00	C	2	10.978	0.504	0.04591	4		6.93681	166.483
2020-02-16 13:20:00	B	2	11.151	0.505	0.0452874	4		7.92292	190.15
2020-02-15 13:40:00	B	2	9.807	0.505	0.0514938	4		6.93681	166.483
2020-02-20 16:00:00	C	9	10.95	0.506	0.04621	4		12.034	288.817
2020-02-20 16:00:00	C	6	11.07	0.507	0.0457995	4		12.034	288.817
2020-02-19 14:28:00	B	4	11.906	0.507	0.0425836	4		10.9701	263.283
2020-02-17 17:00:00	B	6	11.573	0.508	0.0438953	4		9.07569	217.817
2020-02-17 17:00:00	C	3	12.045	0.508	0.0421752	4		9.07569	217.817
2020-02-13 15:00:00	C	3	6.376	0.508	0.0796738	4		4.99236	119.817
2020-02-19 14:28:00	C	5	11.584	0.509	0.0439399	4		10.9701	263.283
2020-02-14 14:36:00	A	3	7.877	0.509	0.0646185	4		5.97569	143.417
2020-02-15 13:40:00	B	8	9.804	0.511	0.0521216	4		6.93681	166.483
2020-02-19 14:28:00	B	3	13.766	0.512	0.0371931	4		10.9701	263.283
2020-02-14 14:36:00	C	7	7.382	0.512	0.0693579	4		5.97569	143.417
2020-02-19 14:28:00	C	2	11.762	0.513	0.043615	4		10.9701	263.283
2020-02-17 17:00:00	B	3	12.889	0.513	0.0398014	4		9.07569	217.817
2020-02-20 16:00:00	B	5	10.783	0.514	0.0476676	4		12.034	288.817
2020-02-16 13:20:00	B	1	12.648	0.515	0.0407179	4		7.92292	190.15
2020-02-20 16:00:00	A	4	10.98	0.516	0.0469945	4		12.034	288.817
2020-02-18 15:00:00	C	9	12.479	0.516	0.0413495	4		9.99236	239.817
2020-02-16 13:20:00	B	10	11.511	0.516	0.0448267	4		7.92292	190.15
2020-02-17 17:00:00	B	4	12.46	0.517	0.0414928	4		9.07569	217.817
2020-02-18 15:00:00	B	8	12.146	0.519	0.0427301	4		9.99236	239.817
2020-02-16 13:20:00	C	9	11.522	0.519	0.0450443	4		7.92292	190.15
2020-02-19 14:28:00	C	3	11.767	0.52	0.0441914	4		10.9701	263.283
2020-02-19 14:28:00	A	10	13.324	0.522	0.0391774	4		10.9701	263.283
2020-02-20 16:00:00	C	5	11.864	0.524	0.0441672	4		12.034	288.817
2020-02-20 16:00:00	C	4	11.421	0.526	0.0460555	4		12.034	288.817
2020-02-19 14:28:00	B	6	12.212	0.526	0.0430724	4		10.9701	263.283
2020-02-15 13:40:00	B	7	10.424	0.535	0.0513239	4		6.93681	166.483
2020-02-15 13:40:00	B	1	11.667	0.544	0.0466272	4		6.93681	166.483
2020-02-15 13:40:00	C	8	9.732	0.553	0.0568229	4		6.93681	166.483
2020-02-15 13:40:00	B	4	11.229	0.559	0.0497818	4		6.93681	166.483
2020-02-15 13:40:00	C	3	12.126	0.579	0.0477486	4		6.93681	166.483

## Sheet: Egg hatching
#	Number of eggs	Hatching of egg mass (yes /no)	Unhatched eggs per mass	Hatched eggs	% egg hatching efficiency	% egg mass efficiency	Time for hatching (h)			Time Observed embrio in 3 egg masses
1.1	192	1	6	186	96.875	100	<24			12hrs
1.2	208	1	2	206	99.0385	100	<24			12hrs
1.3	208	1	1	207	99.5192	100	<24			11hrs
1.4	186	1	2	184	98.9247	100	<24
1.5	230	1	0	230	100	100	<24
2.1	178	0	178	0		0
2.2	232	1	3	229	98.7069	100	<24
2.3	238	1	2	236	99.1597	100	<24
2.4	211	1	2	209	99.0521	100	<24
2.5	225	1	6	219	97.3333	100	<24
2.6	272	1	3	269	98.8971	100	<24
3.1	228	1	6	222	97.3684	100	<24
3.2	235	1	2	233	99.1489	100	<24
3.3	252	1	2	250	99.2063	100	<24
3.4	232	1	2	230	99.1379	100	<24
3.5	227	1	0	227	100	100	<24
4.1	294	1	1	293	99.6599	100	<24
4.2	272	1	2	270	99.2647	100	<24
4.3	233	1	2	231	99.1416	100	<24
4.4	229	1	9	220	96.0699	100	<24
4.5	218	1	4	214	98.1651	100	<24
5.1	181	1	4	177	97.7901	100	<24
5.2	263	1	4	259	98.4791	100	<24
5.3	258	1	1	257	99.6124	100	<24
5.4	253	1	4	249	98.419	100	<24
5.5	217	1	4	213	98.1567	100	<24
5.6	221	1	1	220	99.5475	100	<24
6.1	227	1	2	225	99.1189	100	<24
6.2	228	1	3	225	98.6842	100	<24
6.3	250	0	250	0		0
6.4	254	1	3	251	98.8189	100	<24
6.5	242	1	1	241	99.5868	100	<24
6.6	229	1	4	225	98.2533	100	<24
7.1	270	1	3	267	98.8889	100	<24
7.2	278	1	3	275	98.9209	100	<24
7.3	197	1	0	197	100	100	<24
7.4	232	1	0	232	100	100	<24
7.5	255	1	6	249	97.6471	100	<24
7.6	268	1	0	268	100	100	<24
8.1	264	1	0	264	100	100	<24
8.2	243	1	29	214	88.0658	100	<24
8.3	266	1	2	264	99.2481	100	<24
8.4	250	1	2	248	99.2	100	<24
8.5	249	1	1	248	99.5984	100	<24
8.6	269	1	0	269	100	100	<24
Average	236.978				98.6676	95.5556
Max	294				100	100
Min	178				88.0658	0
stdev	26.873				1.88268	20.8409
count	45				43	45
sem	4.00599				0.287106	3.10678

## Sheet: Size weight relation
Aluminum number	Number of larvae	LENGTH (mm)	ALUMINUM WEIGHT (mg)	ALUMINUM+LARVAE WEIGHT (mg)	LARVAE WEIGHT (mg)
1	1	8.57	12.794	12.87	0.076
2	1	4.61	16.514	16.542	0.028
3	19	1.09	8.172	8.182	0.000526316
4	1	4.31	18.322	18.338	0.016
5	1	8.08	17.332	17.414	0.082
6	1	10.39	27.524	27.814	0.29
7	1	8.44	15.376	15.47	0.094
8	1	10.83	18.1	18.348	0.248
9	1	5.79	16.404	16.448	0.044
10	1	4.19	16.79	16.808	0.018
11	1	13.4	15.018	15.462	0.444
12	1	5.67	16.178	16.222	0.044
15	1	5.16	20.898	20.924	0.026
16	1	12.72	29.046	29.58	0.534
17	1	11.84	30.65	30.972	0.322
18	1	9.36	24.488	24.626	0.138
19	1	3.4	16.164	16.176	0.012
20	1	9.23	13.152	13.296	0.144
23	1	8.61	26.414	26.512	0.098
24	1	7.96	21.538	21.628	0.09
25	1	5.02	20.228	20.254	0.026
27	1	5.34	18.872	18.902	0.03
28	1	8.14	21.524	21.586	0.062
29	1	5.3	21.37	21.41	0.04
30	1	10.57	22.306	22.482	0.176
31	1	11.78	27.228	27.546	0.318
32	1	9.1	22.61	22.746	0.136
33	1	8.99	23.662	23.778	0.116
34	1	4.08	20.214	20.228	0.014
35	1	12.58	25.854	26.366	0.512
36	1	4.1	17.5	17.512	0.012
37	1	5.73	20.116	20.148	0.032
39	1	10.01	25.666	25.93	0.264
40	1	8.29	24.966	25.056	0.09
41	1	12.9	25.866	26.342	0.476
42	1	12.7	24.346	24.806	0.46
43	1	13.37	24.712	25.324	0.612
44	1	12.5	27.268	27.69	0.422
45	1	9	25.65	25.778	0.128
46	1	10.08	26.262	26.464	0.202
47	1	10.27	28.726	28.938	0.212
48	1	11.96	30.6	30.974	0.374
49	1	13.16	21.534	22.064	0.53
50	1	13.36	31.01	31.46	0.45
51	1	11.28	13.858	14.332	0.474
52	1	3.54	12.792	12.806	0.014
53	1	9.9	13.24	13.424	0.184
54	1	7.44	12.83	12.9	0.07
55	1	8.71	21.346	21.426	0.08
56	1	12.7	25.352	25.966	0.614
57	1	6.31	12.108	12.162	0.054
58	1	5.7	11.606	11.642	0.036
61	17	1.3	10.998	11.014	0.000941176
64	1	7.65	16.576	16.626	0.05
65	1	8.82	16.944	17.012	0.068
66	1	3.4	16.648	16.658	0.01
67	1	5.63	14.164	14.204	0.04
68	1	8.05	22.582	22.638	0.056
69	1	7.17	23.512	23.566	0.054
70	1	3.9	18.542	18.564	0.022
71	1	5.5	18.242	18.276	0.034
74	1	4.38	10.664	10.688	0.024
76	1	5.03	10.788	10.812	0.024
77	1	10.04	13.934	14.08	0.146
78	1	5.94	14.512	14.556	0.044
79	1	4.74	13.178	13.198	0.02
80	1	5.35	12.324	12.354	0.03
81	1	4.44	16.184	16.208	0.024
83	1	8.12	10.208	10.306	0.098
84	1	6.17	11.838	11.894	0.056
85	1	4.72	10.338	10.36	0.022
87	1	10.65	15.76	15.982	0.222
89	1	12.78	24.716	25.174	0.458
90	1	10.4	23.886	24.074	0.188
91	1	3.04	13.182	13.186	0.004
92	1	8.23	16.44	16.524	0.084
92	1	8.09	21.808	21.854	0.046
93	1	13.13	20.096	20.582	0.486
94	1	5.65	9.676	9.708	0.032
95	1	9.87	25.086	25.248	0.162
96	1	6.28	8.934	8.998	0.064
97	1	10.27	10.942	11.092	0.15
98	1	10.73	23.932	24.156	0.224
99	1	4.46	10.172	10.196	0.024
100	20	1.5	10.178	10.232	0.0027
101	1	8.24	21.464	21.556	0.092
102	1	4.88	14.872	14.902	0.03
103	1	9.43	14.326	14.446	0.12

## Sheet: Adult emergence
Experiment started:	2020-02-08
Female emergence										Male emergence
Original data				Broken data (emergence time of individual larva)						Original data				Broken data (emergence time of individual larva)
For breakdown purposes	date emergence (Feb 17-23, 2020)	# female adult emerged		#	date emergence (Feb 2020)	days to emergence since eggs being laid				For breakdown purposes	date emergence (Feb 17-23, 2020)	# female adult emerged		#	date emergence (Feb 2020)	days to emergence since eggs being laid
1	17	0		1	20	12				1	17	0		1	18	10
1	18	0		2	20	12				1	18	17		2	18	10
1	19	0		3	20	12				18	19	120		3	18	10
1	20	13		4	20	12				138	20	165		4	18	10
14	21	143		5	20	12				303	21	7		5	18	10
157	22	334		6	20	12				310	22	0		6	18	10
491	23	100		7	20	12				310	23	0		7	18	10
591				8	20	12				310				8	18	10
				9	20	12								9	18	10
				10	20	12								10	18	10
				11	20	12								11	18	10
				12	20	12								12	18	10
				13	20	12								13	18	10
				14	21	13								14	18	10
				15	21	13								15	18	10
				16	21	13								16	18	10
				17	21	13								17	18	10
				18	21	13								18	19	11
				19	21	13								19	19	11
				20	21	13								20	19	11
				21	21	13								21	19	11
				22	21	13								22	19	11
				23	21	13								23	19	11
				24	21	13								24	19	11
				25	21	13								25	19	11
				26	21	13								26	19	11
				27	21	13								27	19	11
				28	21	13								28	19	11
				29	21	13								29	19	11
				30	21	13								30	19	11
				31	21	13								31	19	11
				32	21	13								32	19	11
				33	21	13								33	19	11
				34	21	13								34	19	11
				35	21	13								35	19	11
				36	21	13								36	19	11
				37	21	13								37	19	11
				38	21	13								38	19	11
				39	21	13								39	19	11
				40	21	13								40	19	11
				41	21	13								41	19	11
				42	21	13								42	19	11
				43	21	13								43	19	11
				44	21	13								44	19	11
				45	21	13								45	19	11
				46	21	13								46	19	11
				47	21	13								47	19	11
				48	21	13								48	19	11
				49	21	13								49	19	11
				50	21	13								50	19	11
				51	21	13								51	19	11
				52	21	13								52	19	11
				53	21	13								53	19	11
				54	21	13								54	19	11
				55	21	13								55	19	11
				56	21	13								56	19	11
				57	21	13								57	19	11
				58	21	13								58	19	11
				59	21	13								59	19	11
				60	21	13								60	19	11
				61	21	13								61	19	11
				62	21	13								62	19	11
				63	21	13								63	19	11
				64	21	13								64	19	11
				65	21	13								65	19	11
				66	21	13								66	19	11
				67	21	13								67	19	11
				68	21	13								68	19	11
				69	21	13								69	19	11
				70	21	13								70	19	11
				71	21	13								71	19	11
				72	21	13								72	19	11
				73	21	13								73	19	11
				74	21	13								74	19	11
				75	21	13								75	19	11
				76	21	13								76	19	11
				77	21	13								77	19	11
				78	21	13								78	19	11
				79	21	13								79	19	11
				80	21	13								80	19	11
				81	21	13								81	19	11
				82	21	13								82	19	11
				83	21	13								83	19	11
				84	21	13								84	19	11
				85	21	13								85	19	11
				86	21	13								86	19	11
				87	21	13								87	19	11
				88	21	13								88	19	11
				89	21	13								89	19	11
				90	21	13								90	19	11
				91	21	13								91	19	11
				92	21	13								92	19	11
				93	21	13								93	19	11
				94	21	13								94	19	11
				95	21	13								95	19	11
				96	21	13								96	19	11
				97	21	13								97	19	11
				98	21	13								98	19	11
				99	21	13								99	19	11
				100	21	13								100	19	11
				101	21	13								101	19	11
				102	21	13								102	19	11
				103	21	13								103	19	11
				104	21	13								104	19	11
				105	21	13								105	19	11
				106	21	13								106	19	11
				107	21	13								107	19	11
				108	21	13								108	19	11
				109	21	13								109	19	11
				110	21	13								110	19	11
				111	21	13								111	19	11
				112	21	13								112	19	11
				113	21	13								113	19	11
				114	21	13								114	19	11
				115	21	13								115	19	11
				116	21	13								116	19	11
				117	21	13								117	19	11
				118	21	13								118	19	11
				119	21	13								119	19	11
				120	21	13								120	19	11
				121	21	13								121	19	11
				122	21	13								122	19	11
				123	21	13								123	19	11
				124	21	13								124	19	11
				125	21	13								125	19	11
				126	21	13								126	19	11
				127	21	13								127	19	11
				128	21	13								128	19	11
				129	21	13								129	19	11
				130	21	13								130	19	11
				131	21	13								131	19	11
				132	21	13								132	19	11
				133	21	13								133	19	11
				134	21	13								134	19	11
				135	21	13								135	19	11
				136	21	13								136	19	11
				137	21	13								137	19	11
				138	21	13								138	20	12
				139	21	13								139	20	12
				140	21	13								140	20	12
				141	21	13								141	20	12
				142	21	13								142	20	12
				143	21	13								143	20	12
				144	21	13								144	20	12
				145	21	13								145	20	12
				146	21	13								146	20	12
				147	21	13								147	20	12
				148	21	13								148	20	12
				149	21	13								149	20	12
				150	21	13								150	20	12
				151	21	13								151	20	12
				152	21	13								152	20	12
				153	21	13								153	20	12
				154	21	13								154	20	12
				155	21	13								155	20	12
				156	21	13								156	20	12
				157	22	14								157	20	12
				158	22	14								158	20	12
				159	22	14								159	20	12
				160	22	14								160	20	12
				161	22	14								161	20	12
				162	22	14								162	20	12
				163	22	14								163	20	12
				164	22	14								164	20	12
				165	22	14								165	20	12
				166	22	14								166	20	12
				167	22	14								167	20	12
				168	22	14								168	20	12
				169	22	14								169	20	12
				170	22	14								170	20	12
				171	22	14								171	20	12
				172	22	14								172	20	12
				173	22	14								173	20	12
				174	22	14								174	20	12
				175	22	14								175	20	12
				176	22	14								176	20	12
				177	22	14								177	20	12
				178	22	14								178	20	12
				179	22	14								179	20	12
				180	22	14								180	20	12
				181	22	14								181	20	12
				182	22	14								182	20	12
				183	22	14								183	20	12
				184	22	14								184	20	12
				185	22	14								185	20	12
				186	22	14								186	20	12
				187	22	14								187	20	12
				188	22	14								188	20	12
				189	22	14								189	20	12
				190	22	14								190	20	12
				191	22	14								191	20	12
				192	22	14								192	20	12
				193	22	14								193	20	12
				194	22	14								194	20	12
				195	22	14								195	20	12
				196	22	14								196	20	12
				197	22	14								197	20	12
				198	22	14								198	20	12
				199	22	14								199	20	12
				200	22	14								200	20	12
				201	22	14								201	20	12
				202	22	14								202	20	12
				203	22	14								203	20	12
				204	22	14								204	20	12
				205	22	14								205	20	12
				206	22	14								206	20	12
				207	22	14								207	20	12
				208	22	14								208	20	12
				209	22	14								209	20	12
				210	22	14								210	20	12
				211	22	14								211	20	12
				212	22	14								212	20	12
				213	22	14								213	20	12
				214	22	14								214	20	12
				215	22	14								215	20	12
				216	22	14								216	20	12
				217	22	14								217	20	12
				218	22	14								218	20	12
				219	22	14								219	20	12
				220	22	14								220	20	12
				221	22	14								221	20	12
				222	22	14								222	20	12
				223	22	14								223	20	12
				224	22	14								224	20	12
				225	22	14								225	20	12
				226	22	14								226	20	12
				227	22	14								227	20	12
				228	22	14								228	20	12
				229	22	14								229	20	12
				230	22	14								230	20	12
				231	22	14								231	20	12
				232	22	14								232	20	12
				233	22	14								233	20	12
				234	22	14								234	20	12
				235	22	14								235	20	12
				236	22	14								236	20	12
				237	22	14								237	20	12
				238	22	14								238	20	12
				239	22	14								239	20	12
				240	22	14								240	20	12
				241	22	14								241	20	12
				242	22	14								242	20	12
				243	22	14								243	20	12
				244	22	14								244	20	12
				245	22	14								245	20	12
				246	22	14								246	20	12
				247	22	14								247	20	12
				248	22	14								248	20	12
				249	22	14								249	20	12
				250	22	14								250	20	12
				251	22	14								251	20	12
				252	22	14								252	20	12
				253	22	14								253	20	12
				254	22	14								254	20	12
				255	22	14								255	20	12
				256	22	14								256	20	12
				257	22	14								257	20	12
				258	22	14								258	20	12
				259	22	14								259	20	12
				260	22	14								260	20	12
				261	22	14								261	20	12
				262	22	14								262	20	12
				263	22	14								263	20	12
				264	22	14								264	20	12
				265	22	14								265	20	12
				266	22	14								266	20	12
				267	22	14								267	20	12
				268	22	14								268	20	12
				269	22	14								269	20	12
				270	22	14								270	20	12
				271	22	14								271	20	12
				272	22	14								272	20	12
				273	22	14								273	20	12
				274	22	14								274	20	12
				275	22	14								275	20	12
				276	22	14								276	20	12
				277	22	14								277	20	12
				278	22	14								278	20	12
				279	22	14								279	20	12
				280	22	14								280	20	12
				281	22	14								281	20	12
				282	22	14								282	20	12
				283	22	14								283	20	12
				284	22	14								284	20	12
				285	22	14								285	20	12
				286	22	14								286	20	12
				287	22	14								287	20	12
				288	22	14								288	20	12
				289	22	14								289	20	12
				290	22	14								290	20	12
				291	22	14								291	20	12
				292	22	14								292	20	12
				293	22	14								293	20	12
				294	22	14								294	20	12
				295	22	14								295	20	12
				296	22	14								296	20	12
				297	22	14								297	20	12
				298	22	14								298	20	12
				299	22	14								299	20	12
				300	22	14								300	20	12
				301	22	14								301	20	12
				302	22	14								302	20	12
				303	22	14								303	21	13
				304	22	14								304	21	13
				305	22	14								305	21	13
				306	22	14								306	21	13
				307	22	14								307	21	13
				308	22	14								308	21	13
				309	22	14								309	21	13
				310	22	14								average		11.5243
				311	22	14								stdev		0.637232
				312	22	14								max		13
				313	22	14								min		10
				314	22	14
				315	22	14
				316	22	14
				317	22	14
				318	22	14
				319	22	14
				320	22	14
				321	22	14
				322	22	14
				323	22	14
				324	22	14
				325	22	14
				326	22	14
				327	22	14
				328	22	14
				329	22	14
				330	22	14
				331	22	14
				332	22	14
				333	22	14
				334	22	14
				335	22	14
				336	22	14
				337	22	14
				338	22	14
				339	22	14
				340	22	14
				341	22	14
				342	22	14
				343	22	14
				344	22	14
				345	22	14
				346	22	14
				347	22	14
				348	22	14
				349	22	14
				350	22	14
				351	22	14
				352	22	14
				353	22	14
				354	22	14
				355	22	14
				356	22	14
				357	22	14
				358	22	14
				359	22	14
				360	22	14
				361	22	14
				362	22	14
				363	22	14
				364	22	14
				365	22	14
				366	22	14
				367	22	14
				368	22	14
				369	22	14
				370	22	14
				371	22	14
				372	22	14
				373	22	14
				374	22	14
				375	22	14
				376	22	14
				377	22	14
				378	22	14
				379	22	14
				380	22	14
				381	22	14
				382	22	14
				383	22	14
				384	22	14
				385	22	14
				386	22	14
				387	22	14
				388	22	14
				389	22	14
				390	22	14
				391	22	14
				392	22	14
				393	22	14
				394	22	14
				395	22	14
				396	22	14
				397	22	14
				398	22	14
				399	22	14
				400	22	14
				401	22	14
				402	22	14
				403	22	14
				404	22	14
				405	22	14
				406	22	14
				407	22	14
				408	22	14
				409	22	14
				410	22	14
				411	22	14
				412	22	14
				413	22	14
				414	22	14
				415	22	14
				416	22	14
				417	22	14
				418	22	14
				419	22	14
				420	22	14
				421	22	14
				422	22	14
				423	22	14
				424	22	14
				425	22	14
				426	22	14
				427	22	14
				428	22	14
				429	22	14
				430	22	14
				431	22	14
				432	22	14
				433	22	14
				434	22	14
				435	22	14
				436	22	14
				437	22	14
				438	22	14
				439	22	14
				440	22	14
				441	22	14
				442	22	14
				443	22	14
				444	22	14
				445	22	14
				446	22	14
				447	22	14
				448	22	14
				449	22	14
				450	22	14
				451	22	14
				452	22	14
				453	22	14
				454	22	14
				455	22	14
				456	22	14
				457	22	14
				458	22	14
				459	22	14
				460	22	14
				461	22	14
				462	22	14
				463	22	14
				464	22	14
				465	22	14
				466	22	14
				467	22	14
				468	22	14
				469	22	14
				470	22	14
				471	22	14
				472	22	14
				473	22	14
				474	22	14
				475	22	14
				476	22	14
				477	22	14
				478	22	14
				479	22	14
				480	22	14
				481	22	14
				482	22	14
				483	22	14
				484	22	14
				485	22	14
				486	22	14
				487	22	14
				488	22	14
				489	22	14
				490	22	14
				491	23	15
				492	23	15
				493	23	15
				494	23	15
				495	23	15
				496	23	15
				497	23	15
				498	23	15
				499	23	15
				500	23	15
				501	23	15
				502	23	15
				503	23	15
				504	23	15
				505	23	15
				506	23	15
				507	23	15
				508	23	15
				509	23	15
				510	23	15
				511	23	15
				512	23	15
				513	23	15
				514	23	15
				515	23	15
				516	23	15
				517	23	15
				518	23	15
				519	23	15
				520	23	15
				521	23	15
				522	23	15
				523	23	15
				524	23	15
				525	23	15
				526	23	15
				527	23	15
				528	23	15
				529	23	15
				530	23	15
				531	23	15
				532	23	15
				533	23	15
				534	23	15
				535	23	15
				536	23	15
				537	23	15
				538	23	15
				539	23	15
				540	23	15
				541	23	15
				542	23	15
				543	23	15
				544	23	15
				545	23	15
				546	23	15
				547	23	15
				548	23	15
				549	23	15
				550	23	15
				551	23	15
				552	23	15
				553	23	15
				554	23	15
				555	23	15
				556	23	15
				557	23	15
				558	23	15
				559	23	15
				560	23	15
				561	23	15
				562	23	15
				563	23	15
				564	23	15
				565	23	15
				566	23	15
				567	23	15
				568	23	15
				569	23	15
				570	23	15
				571	23	15
				572	23	15
				573	23	15
				574	23	15
				575	23	15
				576	23	15
				577	23	15
				578	23	15
				579	23	15
				580	23	15
				581	23	15
				582	23	15
				583	23	15
				584	23	15
				585	23	15
				586	23	15
				587	23	15
				588	23	15
				589	23	15
				590	23	15
				average		13.8831
				stdev		0.69796
				max		15
				min		12

## Sheet: Temperature and adult emergence
Temperatura	15					18					20					25					29					35
Initial day of experiment	Day to reach pupa stage	Day to reach adulthood	Days to reach pupa stage	Days to reach adulthood	Pupa development time (days)	Day to reach pupa stage	Day to reach adulthood	Days to reach pupa stage	Days to reach adulthood	Pupa development time (days)	Day to reach pupa stage	Day to reach adulthood	Days to reach pupa stage	Days to reach adulthood	Pupa development time (days)	Day to reach pupa stage	Day to reach adulthood	Days to reach pupa stage	Days to reach adulthood	Pupa development time (days)	Day to reach pupa stage	Day to reach adulthood	Days to reach pupa stage	Days to reach adulthood	Pupa development time (days)	Day to reach pupa stage	Day to reach adulthood	Days to reach pupa stage	Days to reach adulthood	Pupa development time (days)
2018-08-08	2018-08-28	2018-08-31	20	23	3	2018-08-24	2018-08-26	16	18	2	2018-08-20	2018-08-22	12	14	2	2018-08-18	2018-08-19	10	11	1	2018-08-17	2018-08-19	9	10	1	no survivorship
2018-08-08	2018-08-29	2018-09-01	21	24	3	2018-08-24	2018-08-26	16	18	2	2018-08-21	2018-08-23	13	15	2	2018-08-18		10			2018-08-19	2018-08-20	11	12	1
2018-08-08	2018-08-29	2018-09-01	21	24	3	2018-08-24	2018-08-26	16	18	2	2018-08-21	2018-08-22	13	14	1	2018-08-19	2018-08-20	11	12	1	2018-08-19	2018-08-20	11	12	1
2018-08-08	2018-08-30	2018-09-02	22	25	3	2018-08-26	2018-08-28	18	20	2	2018-08-21		13			2018-08-19	2018-08-20	11	12	1	2018-08-19	2018-08-20	11	12	1
2018-08-08	2018-08-30	2018-09-02	22	25	3	2018-08-26	2018-08-29	18	21	3	2018-08-21	2018-08-23	13	15	2	2018-08-20	2018-08-21	12	13	1	2018-08-19	2018-08-20	11	12	1
2018-08-08	2018-08-30	2018-09-02	22	25	3	2018-08-26	2018-08-28	18	20	2	2018-08-21	2018-08-23	13	15	2	2018-08-20	2018-08-21	12	13	1	2018-08-19	2018-08-20	11	12	1
2018-08-08	2018-08-31	2018-09-03	23	26	3	2018-08-26	2018-08-27	18	19	1	2018-08-21	2018-08-23	13	15	2	2018-08-20	2018-08-21	12	13	1	2018-08-19	2018-08-20	11	12	1
2018-08-08	2018-08-31	2018-09-03	23	26	3	2018-08-26	2018-08-28	18	20	2	2018-08-21	2018-08-23	13	15	2	2018-08-20	2018-08-21	12	13	1	2018-08-20	2018-08-20	12	13	1
2018-08-08	2018-08-31	2018-09-03	23	26	3	2018-08-26	2018-08-28	18	20	2	2018-08-21	2018-08-23	13	15	2	2018-08-20	2018-08-21	12	13	1	2018-08-20	2018-08-21	12	13	1
2018-08-08	2018-08-31	2018-09-03	23	26	3	2018-08-26	2018-08-28	18	20	2	2018-08-21	2018-08-23	13	15	2	2018-08-20	2018-08-21	12	13	1	2018-08-20	2018-08-21	12	13	1
2018-08-08	2018-08-31	2018-09-03	23	26	3	2018-08-27	2018-08-28	19	20	1	2018-08-22	2018-08-24	14	16	2	2018-08-21	2018-08-22	13	14	1	2018-08-20	2018-08-21	12	13	1
2018-08-08	2018-08-31	2018-09-02	23	25	2	2018-08-27	2018-08-29	19	21	2	2018-08-22	2018-08-24	14	16	2	2018-08-21	2018-08-22	13	14	1	2018-08-20	2018-08-21	12	13	1
2018-08-08	2018-09-01	2018-09-04	24	27	3	2018-08-27	2018-08-29	19	21	2	2018-08-22	2018-08-24	14	16	2	2018-08-21	2018-08-22	13	14	1	2018-08-20	2018-08-21	12	13	1
2018-08-08	2018-09-01	2018-09-03	24	26	2	2018-08-27	2018-08-29	19	21	2	2018-08-22	2018-08-24	14	16	2	2018-08-21	2018-08-22	13	14	1	2018-08-20	2018-08-21	12	13	1
2018-08-08	2018-09-01	2018-09-03	24	26	2	2018-08-27	2018-08-28	19	20	1	2018-08-22	2018-08-24	14	16	2	2018-08-21	2018-08-22	13	14	1	2018-08-20	2018-08-21	12	13	1
2018-08-08	2018-09-01	2018-09-03	24	26	2	2018-08-28	2018-08-30	20	22	2	2018-08-23	2018-08-24	15	16	1	2018-08-21	2018-08-22	13	14	1	2018-08-21	2018-08-22	13	14	1
2018-08-08	2018-09-01	2018-09-04	24	27	3	2018-08-28	2018-08-31	20	23	3	2018-08-23	2018-08-25	15	17	2	2018-08-21	2018-08-22	13	14	1	2018-08-21	2018-08-22	13	14	1
2018-08-08	2018-09-02	2018-09-04	25	27	2	2018-08-28		20			2018-08-24	2018-08-26	16	18	2	2018-08-22	2018-08-23	14	15	1
2018-08-08	2018-09-02	2018-09-04	25	27	2	2018-08-29	2018-08-31	21	23	2	2018-08-24	2018-08-26	16	18	2	2018-08-22	2018-08-23	14	15	1
2018-08-08	2018-09-02	2018-09-05	25	28	3	2018-08-29	2018-08-31	21	23	2	2018-08-24	2018-08-26	16	18	2	2018-08-22	2018-08-23	14	15	1
2018-08-08	2018-09-03	2018-09-06	26	29	3	2018-08-30	2018-09-01	22	24	2	2018-08-24	2018-08-26	16	18	2	2018-08-23	2018-08-24	15	16	1
2018-08-08						2018-08-30	2018-09-01	22	24	2	2018-08-24	2018-08-26	16	18	2	2018-08-23	2018-08-24	15	16	1
2018-08-08						2018-08-31	2018-09-02	23	25	2	2018-08-24	2018-08-26	16	18	2	2018-08-23	2018-08-24	15	16	1
2018-08-08						2018-08-31	2018-09-02	23	25	2	2018-08-25	2018-08-26	17	18	1	2018-08-23	2018-08-24	15	16	1
Average	21	21	23.1905	25.9048	2.71429	24	23	19.2083	21.1304	1.95652	24	23	14.25	16.1739	1.86957	24	23	12.7917	13.913	1	17	17	11.5882	12.5882	1
sd			1.34849	1.23438	0.470162			1.94489	2.07437	0.485727			1.36877	1.35161	0.35125			1.37883	1.2527	0			0.68313	0.68313	0
Max			26	29	3			23	25	3			17	18	2			15	16	1			13	14	1
Min			20	23	2			16	18	1			12	14	1			10	11	1			9	10	1

## Sheet: Food and adult emergence
Food concentration at 3ml water volume					Food concentration at 20ml water volume
0.5	1	2	3		0.5	1	2			days to adult emergence
7	8	8	10		8	9	8
7	8	8	10		10	9	8
8	8	8	10		9	8	8
8	8	9	10		9	9	8
8	8	9	10		10		8
8	9	10	10		10
8	9	10	11
8	9	10	11
8	9	10	11
8	9	11	11
8	9	11	11
8	9	11	12
8	9	11	12
8	9	11	12
8	9	11	13
8	9	12	13
8	9	12	13
8	9	13	13
9	10	13	13
9	10	13	13
9	10		13
9	10
9	10
9	10
